# Supplementary material for: Principal Component Analysis (PCA) of Molecular Descriptors for Improving Permeation through the Blood–Brain Barrier of Quercetin Analogues
Source: Int J Mol Sci. 2023 Dec 22;25(1):192. doi: 10.3390/ijms25010192 (PMC10778702; doi:10.3390/ijms25010192)
Supplement: Supplementary file 1 [file ijms-25-00192-s001.zip]

Archive with 1 entries (1 files):
- ijms-2761437-supplementary.pdf
